# Supplementary material for: Dissecting genetic architecture of grape proanthocyanidin composition through quantitative trait locus mapping
Source: BMC Plant Biol. 2012 Feb 27;12:30. doi: 10.1186/1471-2229-12-30 (PMC3312867; doi:10.1186/1471-2229-12-30)
Supplement: Additional file 6 — QTL summary for consensus and parental detection. Summary for consensus detection and parental detection are in two separate sheets. Term: main effect QTLs and pairwise epistatic interactions. Main effect QTLs are indicated by chromosome@position of LOD peak while interaction terms are indicated by ":" linking main effect QTLs. Map (for QTL summary of parental detection): the parental map used for QTL detection. LOD score and R2 were estimated by dropping the considered term from the full model. For loci involved in pairwise interaction, their LOD and R2 were estimated by dropping both the main effect and the associated interaction effect. df: degree of freedom dropped for QTL effect estimation. Type III SS: type III sum of squares. CI: LOD-1 confidence interval. For consensus detection, As, Ag and D indicate additive effect from Syrah alleles, additive effect from Grenache alleles and dominance effect which were estimated according to Segura et al. [41]: As: 1/4[(μad+μac)-(μbd+μbc)], Ag: 1/4[(μac+μbc)-(μad+μbd)], D: 1/4[(μac+μbd)-(μbc+μad)], where μbd, μbc and μad are phenotypic means for corresponding genotypes relative to phenotypic mean of ac genotype. Thus here, μac = 0. effect column in QTL summary for consensus detection indicates major effects of the considered locus involved in phenotype variation, satisfying the following condition: (|As| or |Ag| or |D|)/(|As|+|Ag|+|D|) > 0.30. "Estimate" column in QTL summary for parental detection gives the allelic effect between parental alleles or the corresponding interaction effect, the sign is arbitrary. The type III sum of squares, df, LOD and R2 of the QTL model are indicated at the last row of each variables, highlighted on yellow. The loci identified in both skin and seeds for the same variable (i.e. having overlapping LOD-1 confidence interval) are highlighted in pink. [file 1471-2229-12-30-S6.XLS]

## Sheet: QTL_summary_consensus_detection
Tissue	Trait	Term	df	Type III SS	LOD	R²	CI	As	Ag	D	Effect	Whole model estimates are highlight in bold police and light yello background
skin	concP	8@79.1	3	197.184	4.22278	9.92719	75-79.1	-1.06807	0.0376106	-0.150371	As	Main effect loci have overlapping interval for the same variable in both tissue are highlight with light pink background
skin	concP	Model	3	197.184	4.22278	9.92719
skin	concB	8@79.1	3	21.2376	7.10093	16.1224	72-79.1	-0.334544	-0.104749	0.00360596	As
skin	concB	Model	3	21.2376	7.10093	16.1224
skin	concK	8@78.0	3	4.68572e+06	4.97602	9.50138	69-79.1	-103.006	-135.265	-45.9986	As, Ag
skin	concK	13@5.0	3	3.78231e+06	4.06339	7.66952	0-16	-7.37629	-126.491	-92.1678	Ag, D
skin	concK	17@21.9	3	7.38288e+06	7.58351	14.9705	9-25	-47.1754	187.512	-64.0187	Ag
skin	concK	Model	9	1.37821e+07	13.1668	27.9464
skin	catEx	10@10.0	3	1.47123	3.98703	9.39988	0-24	0.0988972	-0.0172372	0.007147	As
skin	catEx	Model	9	1.47123	3.98703	9.39988
skin	epiEx	3@0.0	12	650.897	13.8703	9.89416	0-5	-1.88201	-1.55528	-0.035757	As, Ag
skin	epiEx	5@47.0	3	229.462	5.44953	3.488	38-53	0.237585	-0.982008	-0.181045	Ag
skin	epiEx	6@45.0	12	1230.63	23.1688	18.7066	41-50	0.739033	2.0586	-0.0859023	Ag
skin	epiEx	8@77.0	3	760.468	15.7996	11.5597	73-79.1	2.57142	0.163442	0.34693	As
skin	epiEx	10@2.0	3	916.406	18.3957	13.9301	0-11	2.0772	-1.45683	0.200601	As, Ag
skin	epiEx	13@0.0	12	591.762	12.7894	8.99525	0-6	-1.45234	-0.0929077	0.0266971	As
skin	epiEx	17@7.0	3	527.452	11.5801	8.0177	2-12	-0.230619	-1.48845	0.563999	Ag
skin	epiEx	18@18.4	12	536.956	11.7612	8.16217	15-23	0.0490498	-0.961407	0.122422	Ag
skin	epiEx	18@76.0	3	458.561	10.2433	6.9705	71-82	-1.40843	-0.51101	-0.955417	As, D
skin	epiEx	3@0.0:13@0.0	9	319.877	7.40991	4.86239
skin	epiEx	6@45.0:18@18.4	9	407.908	9.2313	6.20053
skin	epiEx	Model	45	4990.08	57.3943	75.8533
skin	galEx	2@10.0	3	20.751	4.09806	7.2868	0-24	0.121928	-0.381943	0.135278	Ag
skin	galEx	3@50.0	3	29.1794	5.65067	10.2465	10-52.8	0.182578	-0.365958	-0.0929861	Ag
skin	galEx	14@15.0	3	41.7293	7.85725	14.6534	4-26	0.513432	0.0995931	0.0112133	As
skin	galEx	Model	9	90.4589	15.4373	31.765
skin	egcEx	3@3.0	3	558.282	5.2318	6.6885	0-23	2.17602	2.11798	0.0434574	As, Ag
skin	egcEx	6@43.0	3	905.864	8.1769	10.8527	33-55	-0.891578	-2.17572	0.309451	Ag
skin	egcEx	8@74.0	3	972.71	8.71948	11.6536	66-79.1	-2.57683	-0.258487	-0.00428239	As
skin	egcEx	10@12.0	3	1109	9.80362	13.2863	0-19	-2.01844	2.24741	-0.538407	As, Ag
skin	egcEx	18@71.0	3	522.53	4.91632	6.26017	34-80	1.4032	1.29826	0.778335	As, Ag
skin	egcEx	Model	15	4310.08	29.3403	51.637
skin	catT	1@25.0	3	6.23225	5.60641	4.24652	13-33	0.120398	0.157242	-0.0587608	As, Ag
skin	catT	6@45.0	3	7.72246	6.83909	5.26191	35-55	0.065772	0.197182	-0.031467	Ag
skin	catT	8@56.0	3	4.82512	4.40688	3.28773	43.1-77	0.0894617	0.167252	-0.0562548	Ag
skin	catT	17@7.0	3	81.8199	43.7604	55.7503	4-10	0.270093	0.617503	-0.137563	Ag
skin	catT	Model	12	104.907	50.6734	71.4816
skin	epiT	8@79.1	3	0.0500914	4.50998	8.52654	72-79.1	0.0169028	-0.000140184	0.00386387	As
skin	epiT	17@4.0	3	0.107433	9.12139	18.2872	0-12	0.00735491	0.0222461	-0.00668405	Ag
skin	epiT	Model	6	0.16346	13.1695	27.8241
skin	mDP	1@18.0	3	2786.02	6.83271	5.51328	6-25	-1.06852	-3.87759	0.0290478	Ag
skin	mDP	6@44.0	3	2305.06	5.7327	4.56151	32-54	-1.07942	-3.10731	1.42785	Ag
skin	mDP	8@54.0	3	2199.66	5.48756	4.35291	44-66	-1.95604	-3.05452	2.45281	Ag, D
skin	mDP	17@6.0	3	27873.8	42.2172	55.1597	4-9	-5.97844	-9.85928	4.69234	Ag
skin	mDP	Model	12	35418	48.7477	70.089
skin	F3pr35	3@3.0	3	3.63908	5.85988	7.11695	0-21	-0.185296	-0.160993	-0.0133366	As, Ag
skin	F3pr35	5@31.2	3	3.1217	5.07683	6.1051	12-41	0.0420256	-0.13406	-0.0559233	Ag
skin	F3pr35	6@41.0	3	6.70794	10.2162	13.1187	35-46	0.114956	0.172024	-0.0140068	As, Ag
skin	F3pr35	8@75.0	3	5.73852	8.89014	11.2228	69-79.1	0.198487	0.0122902	-0.00671162	As
skin	F3pr35	10@0.0	3	3.54284	5.71535	6.92872	0-19	0.128876	-0.109227	0.0216528	As, Ag
skin	F3pr35	18@73.0	3	3.70531	5.95902	7.24646	65-83	-0.133157	-0.0951967	-0.0694237	As, Ag
skin	F3pr35	Model	18	27.8257	31.7328	54.4187
skin	Ftranscis_Ex	NS	NS	NS	NS	NS	NS	NS	NS	NS	NS
skin	Ftranscis_T	2@43.0	3	72.3424	6.86909	12.9241	35-48	-0.595581	0.222358	-0.389141	As, D
skin	Ftranscis_T	17@18.0	3	98.8012	9.11573	17.651	6-24	0.300958	0.687509	0.0948791	Ag
skin	Ftranscis_T	Model	6	169.531	14.5718	30.287
skin	Ftranscis_all	6@46.0	3	0.00147886	5.43916	7.15396	34-54.1	0.000777648	0.00268362	-0.000597646	Ag
skin	Ftranscis_all	17@12.0	3	0.00932407	26.1127	45.105	4-18	0.00289909	0.00635468	-0.000885857	Ag
skin	Ftranscis_all	Model	6	0.0104132	28.2988	50.3737
seed	concP	2@43.0	3	2947	12.895	16.273	31-48	3.4989	-2.65945	-0.4746	As, Ag
seed	concP	4@47.0	3	1573	7.384	8.685	42-52	-2.29355	-1.34045	2.2138	As, D
seed	concP	12@13.0	3	1563	7.341	8.63	1-22	1.71388	-3.06668	-0.775575	As, Ag
seed	concP	15@34.0	3	1120	5.394	6.187	13-48	-2.4239	-1.7743	0.14405	As, Ag
seed	concP	16@24.3	3	1223	5.853	6.754	22,4-35	2.1696	0.41625	-1.70405	As, D
seed	concP	18@37.9	3	1834	8.491	10.128	27-41	3.03225	-0.72445	-0.95525	As
seed	concP	Model	18	10175.5	33.6952	56.1933
seed	concB	1@11.0	12	12.059	21.863	14.415	7-15	0.180348	0.00052125	0.0147998	As
seed	concB	2@14.0	12	15.47	26.383	18.492	11-17	-0.176553	-0.063048	-0.223635	As, D
seed	concB	2@44.0	3	10.148	19.092	12.131	40-47	0.286554	-0.12447	0.128425	As
seed	concB	4@60.0	12	17.934	29.362	21.438	57-63	0.269634	-0.078087	0.0349055	As
seed	concB	8@56.0	3	3.553	7.745	4.247	49-61	-0.10757	-0.017092	-0.129246	As, D
seed	concB	8@69.0	12	12.44	22.393	14.87	67-72	0.0406723	0.0309262	0.184483	D
seed	concB	10@32.0	12	11.561	21.158	13.819	27-36	-0.0963665	-0.0026195	0.018358	As
seed	concB	13@1.0	3	2.597	5.802	3.104	0-17	-0.0483435	-0.116939	-0.0482165	Ag
seed	concB	14@33.0	12	14.23	24.798	17.01	29,2-37	0.118249	-0.083702	-0.137491	As, D
seed	concB	17@38.0	3	4.982	10.487	5.955	32-40,8	-0.138915	-0.125502	0.00462225	As, Ag
seed	concB	1@11.0:10@32.0	9	7.899	15.568	9.443
seed	concB	2@14.0:14@33.0	9	9.98	18.838	11.929
seed	concB	4@60.0:8@69.0	9	7.948	15.646	9.5
seed	concB	Model	57	66.751	64.9306	79.7905
seed	concK	2@49.0	3	6368101	5.76	7.13	41-50,9	185.542	-106.097	12.1275	As, Ag
seed	concK	8@12.0	3	4857149	4.466	5.438	0-35	170.795	-55.85	41.145	As
seed	concK	13@14.0	3	11250603	9.679	12.597	7,5-20	-125.968	-269.533	-6.2625	As, Ag
seed	concK	17@12.0	3	10181225	8.853	11.4	4-21	-213.502	148.327	-44.2025	As, Ag
seed	concK	18@33.0	3	6189484	5.609	6.93	25-49	117.49	173.41	-23.97	As, Ag
seed	concK	Model	15	47765459	30.9117	53.4825
seed	catEx	1@35.0	12	11.173	14.831	7.467	29-39	-0.037925	-0.2221	0.09191	Ag
seed	catEx	4@8.0	12	9.854	13.336	6.586	0-14	0.0593275	-0.236723	-0.0260225	Ag
seed	catEx	5@59.0	3	8.289	11.487	5.54	54-65	0.061575	-0.22537	-0.049465	Ag
seed	catEx	6@8.0	12	13.352	17.186	8.924	0-15	-0.209235	0.12724	-0.05241	As, Ag
seed	catEx	8@31.0	12	18.949	22.68	12.664	26-35	-0.148602	0.205602	-0.103227	As, Ag
seed	catEx	14@75.0	12	13.582	17.427	9.077	71-78,1	0.00406	0.18379	0.090255	Ag, D
seed	catEx	15@22.0	12	12.993	16.808	8.684	16-33	-0.234372	-0.0101075	0.0904025	As
seed	catEx	16@33.0	3	6.438	9.188	4.303	21-44	0.0972375	0.169727	0.0521525	As, Ag
seed	catEx	17@7.0	3	28.751	30.814	19.215	4-10	-0.494805	0.11082	0.002875	As
seed	catEx	19@71.0	3	3.433	5.155	2.294	63-71	0.118077	0.0719575	0.0779175	As
seed	catEx	1@35.0:4@8.0	9	5.127	7.477	3.426
seed	catEx	6@8.0:8@31.0	9	9.134	12.495	6.104
seed	catEx	14@75.0:15@22.0	9	6.851	9.712	4.579
seed	catEx	Model	57	124.118	72.2247	82.9528
seed	epiEx	8@43.1	NS	NS	NS	NS	NS	NS	NS	NS	NS
seed	epiEx	5@7.0	3	64.39	4.201	8.466	0-21	-0.34045	0.60215	0.12125	As, Ag
seed	epiEx	17@6.0	3	113.78	7.155	14.96	0-13	-0.455875	-0.622175	0.159325	As, Ag
seed	epiEx	Model	6	166.57	10.0917	21.9017
seed	galEx	1@0.0	3	37.36	9.773	6.283	0-6	-0.363823	-0.231147	-0.116293	As, Ag
seed	galEx	2@13.0	12	74.76	17.658	12.572	7-18	-0.182255	0.313045	0.100135	As, Ag
seed	galEx	2@46.0	12	64.76	15.694	10.89	43-50	-0.219202	-0.0500325	0.186828	As, D
seed	galEx	4@0.0	12	51.81	13.002	8.713	0-7	0.17997	0.198585	0.13394	As, Ag
seed	galEx	4@26.0	12	77.75	18.228	13.075	21-31	0.53781	0.345765	-0.484665	As, D
seed	galEx	7@44.0	3	38.48	10.031	6.47	38-49	0.234875	-0.22883	-0.426365	D
seed	galEx	12@37.0	3	52.59	13.17	8.844	33-41	-0.535602	0.210182	-0.164893	As
seed	galEx	17@6.0	3	89.99	20.479	15.133	3-10,2	-0.754903	-0.0185525	0.0455125	As
seed	galEx	18@19.0	3	37.34	9.768	6.28	16-27	0.10442	-0.565855	0.076665	Ag
seed	galEx	18@57.0	3	26.09	7.063	4.388	51-62	-0.526462	0.265543	0.0668125	As, Ag
seed	galEx	2@13.0:2@46.0	9	59.77	14.678	10.051
seed	galEx	4@0.0:4@26.0	9	37.68	9.846	6.336
seed	galEx	Model	48	456.514	59.5901	76.7693
seed	catT	2@45.0	12	80.12	17.66	18.092	40-49	0.3873	-0.07045	-0.21305	As, D
seed	catT	4@48.0	3	31.8	7.944	7.18	43,3-52	-0.3687	-0.1667	0.3136	As, D
seed	catT	8@79.1	3	22.87	5.865	5.164	75-79,1	0.25385	-0.15675	0.25815	As, D
seed	catT	14@17.0	3	23.49	6.013	5.305	7-29	-0.133975	-0.426975	0.042025	Ag
seed	catT	17@6.0	3	73.18	16.399	16.525	1-11	0.65325	0.1592	0.07155	As
seed	catT	18@17.0	3	37.14	9.14	8.388	7-27	0.48425	-0.1245	-0.076	As
seed	catT	19@35.0	12	73.31	16.422	16.554	29-42	0.2872	-0.21055	0.1258	As, Ag
seed	catT	2@45.0:19@35.0	9	49.1	11.693	11.087
seed	catT	Model	30	294.808	44.7345	66.5727
seed	epiT	1@0.0	3	7.993	6.539	2.135	0-8	0.14756	0.15404	0.09867	As, Ag
seed	epiT	4@52.0	12	29.038	19.973	7.757	49-55	-0.244298	0.0238175	0.130998	As, D
seed	epiT	5@41.0	3	21.269	15.511	5.682	37-46	0.113245	0.4191	0.02005	Ag
seed	epiT	8@17.0	3	9.934	7.981	2.654	0-27	0.306622	-0.0318775	-0.0090125	As
seed	epiT	9@57.0	12	22.058	15.988	5.893	49-60,6	-0.171643	0.0535825	-0.129423	As, D
seed	epiT	11@57.3	3	7.756	6.359	2.072	50-65	0.04726	0.216	0.204495	Ag, D
seed	epiT	14@16.0	12	27.604	19.185	7.374	10-20	-0.082675	-0.105715	0.11607	Ag, D
seed	epiT	17@7.0	12	143.65	57.819	38.375	5-10	0.928023	0.100633	-0.0753225	As
seed	epiT	18@4.0	12	41.855	26.409	11.181	0-9	-0.36107	0.348515	0.033	As, Ag
seed	epiT	19@29.0	12	33.242	22.198	8.88	26-32	0.0178475	-0.101153	0.230887	D
seed	epiT	4@52.0:17@7.0	9	20.048	14.764	5.356
seed	epiT	9@57.0:18@4.0	9	14.361	11.089	3.837
seed	epiT	14@16.0:19@29.0	9	22.486	16.243	6.007
seed	epiT	Model	57	328.314	85.5746	87.7077
seed	galT	1@38.0	12	3.407	13.552	7.653	34-41	-0.02368	0.00852	-0.00762	As
seed	galT	7@12.0	3	3.135	12.62	7.041	3-20	0.112405	-0.12904	0.010455	As, Ag
seed	galT	8@36.0	12	4.617	17.453	10.369	21-40	0.210568	-0.0932075	-0.254478	As, D
seed	galT	8@45.0	12	4.156	16.011	9.335	43,1-50	-0.154652	0.0870525	0.227817	As, D
seed	galT	10@54.4	12	6.42	22.656	14.421	50-56	0.125353	-0.0613875	-0.0166625	As, Ag
seed	galT	12@27.0	12	5.147	19.054	11.561	23-31	-0.125745	0.05884	0.036855	As
seed	galT	14@37.0	3	1.777	7.624	3.991	23-47	-0.0340375	-0.105038	0.0836375	Ag, D
seed	galT	16@63.0	12	4.549	17.246	10.218	53-68	0.0481625	-0.0769775	0.0613975	Ag, D
seed	galT	17@16.0	3	5.964	21.402	13.396	12-20	0.0494925	0.182858	-0.0313875	Ag
seed	galT	18@56.0	3	1.255	5.527	2.818	46-58,8	-0.0338425	0.100097	0.0098175	Ag
seed	galT	1@38.0:10@54.4	9	3.175	12.758	7.131
seed	galT	8@36.0:8@45.0	9	2.858	11.649	6.419
seed	galT	12@27.0:16@63.0	9	2.41	10.029	5.413
seed	galT	Model	57	35.8667	66.8671	80.5622
seed	mDP	4@35.0	3	7.643	5.582	7.542	24-52,8	0.167732	0.0774525	-0.190557	As, D
seed	mDP	14@23.0	3	7.14	5.237	7.046	8-42	0.13071	0.18053	-0.079625	As, Ag
seed	mDP	17@6.0	3	39.16	22.862	38.642	2-10	-0.421705	-0.163955	0.126525	As
seed	mDP	Model	9	49.1763	27.1102	48.5253
seed	Ftranscis_Ex	1@4.0	12	0.001257	11.192	4.689	0-13	0.00043265	-0.00235115	-1.485e-05	Ag
seed	Ftranscis_Ex	5@59.0	12	0.0016746	14.32	6.247	54-63	0.00152487	-0.00192863	-0.000925875	As, Ag
seed	Ftranscis_Ex	6@17.0	3	0.0004806	4.648	1.793	1-33	-0.00279175	0.00185875	5.775e-05	As, Ag
seed	Ftranscis_Ex	8@25.1	12	0.0039265	27.994	14.647	23-28	-0.00136875	0.00257575	-0.00077125	Ag
seed	Ftranscis_Ex	11@29.0	12	0.0018422	15.512	6.872	21-50	-0.00164175	0.00094825	0.00059475	As
seed	Ftranscis_Ex	13@6.0	12	0.0029042	22.345	10.833	2-10	-0.00108997	-0.000897025	0.00145203	As, D
seed	Ftranscis_Ex	14@76.0	12	0.003744	27.041	13.966	72-78,1	-0.000691025	0.00250153	0.00111198	Ag
seed	Ftranscis_Ex	15@20.0	12	0.003435	25.375	12.813	16-24	-0.00288625	-0.00081925	0.00169625	As, D
seed	Ftranscis_Ex	16@30.0	3	0.001399	12.282	5.218	21-38	0.0022865	0.0021105	0.0009405	As, Ag
seed	Ftranscis_Ex	17@0.0	12	0.0038263	27.473	14.273	0-4	-0.0041845	0.002037	0.0003635	As, Ag
seed	Ftranscis_Ex	1@4.0:5@59.0	9	0.0007382	6.937	2.754
seed	Ftranscis_Ex	8@25.1:13@6.0	9	0.0025037	19.901	9.339
seed	Ftranscis_Ex	11@29.0:17@0.0	9	0.0015503	13.414	5.783
seed	Ftranscis_Ex	14@76.0:15@20.0	9	0.0024919	19.826	9.295
seed	Ftranscis_Ex	Model	66	0.0228228	77.8124	85.1335
seed	Ftranscis_T	2@44.0	3	0.4284	13.247	9.233	30-49	0.0454206	-0.00080405	-0.0193257	As
seed	Ftranscis_T	3@29.0	3	0.143	4.916	3.082	9-34	-0.0226485	0.00504785	0.0087368	As
seed	Ftranscis_T	4@43.0	3	0.1663	5.662	3.583	21-57	-0.0224401	-0.0214559	0.0139861	As, Ag
seed	Ftranscis_T	5@24.1	3	0.2749	8.979	5.925	17-28	-0.0069828	-0.0328875	-0.0371152	Ag, D
seed	Ftranscis_T	6@41.0	3	0.1353	4.664	2.915	30-47	-0.0248812	0.0183053	-0.00354935	As, Ag
seed	Ftranscis_T	7@36.0	3	0.1885	6.363	4.062	25,7-45	-0.0326546	0.00331027	0.021289	As, D
seed	Ftranscis_T	8@24.0	3	0.1845	6.236	3.975	17-32	-0.000136075	0.0339882	-0.00976498	Ag
seed	Ftranscis_T	8@79.1	3	0.1377	4.744	2.968	72-79,1	0.0193774	-0.0203177	0.0206845	As, Ag, D
seed	Ftranscis_T	18@11.6	12	1.2437	30.536	26.801	7-14	0.0660836	-0.0412317	-0.0169247	As, Ag
seed	Ftranscis_T	18@60.0	12	0.5886	17.273	12.686	58-63	0.00503417	-0.038736	-0.00876458	Ag
seed	Ftranscis_T	18@11.6:18@60.0	9	0.3546	11.25	7.642
seed	Ftranscis_T	Model	39	3.52265	58.1154	75.9147
seed	Ftranscis_all	1@16.0	12	0.00946	17.065	9.946	10-19	0.00570077	-0.00391887	-0.00109798	As, Ag
seed	Ftranscis_all	2@49.0	12	0.016229	25.994	17.064	45-50	0.00511915	-0.0009285	-0.0021765	As
seed	Ftranscis_all	5@68.8	3	0.002447	5.142	2.573	61-68,8	0.0050739	-0.00196485	0.00074705	As
seed	Ftranscis_all	7@65.8	12	0.006272	12.072	6.595	62-71	-0.00135435	0.0025357	0.00224745	Ag, D
seed	Ftranscis_all	8@14.0	3	0.005279	10.382	5.55	0-21	2.8725e-05	0.00442218	-0.00101557	Ag
seed	Ftranscis_all	13@16.0	12	0.010745	18.918	11.298	12-19	-0.00110405	-0.00110325	0.0019018	D
seed	Ftranscis_all	14@11.6	12	0.01422	23.542	14.952	9-18	-0.0032994	-0.0026473	0.00315075	As, D
seed	Ftranscis_all	16@24.0	12	0.014341	23.694	15.079	18,8-28	0.00475478	0.00238718	0.00270678	As
seed	Ftranscis_all	18@12.0	12	0.011478	19.937	12.068	3-15	0.0055325	-5.445e-05	0.000246	As
seed	Ftranscis_all	19@39.0	12	0.018485	28.583	19.436	32-42	0.00450442	-0.00420132	2.7475e-05	As, Ag
seed	Ftranscis_all	1@16.0:7@65.8	9	0.005572	10.889	5.859
seed	Ftranscis_all	2@49.0:14@11.6	9	0.011384	19.808	11.97
seed	Ftranscis_all	13@16.0:19@39.0	9	0.010387	18.41	10.921
seed	Ftranscis_all	16@24.0:18@12.0	9	0.006878	13.069	7.232
seed	Ftranscis_all	Model	66	0.0768771	67.4414	80.8337

## Sheet: QTL_summary_parental_detection
Tissue	Trait	Map	Term	df	Type III SS	LOD	R²	CI	Estimate	Whole model estimates are highlight in bold police and light yello background
skin	concP	Syrah	7@20.0	1	126.133	2.94476	6.35012	9-43	1.68048
skin	concP	Syrah	8@62.7	1	196.23	4.493	9.87914	58-62.7	2.156
skin	concP	Syrah	Model	2	318.611	7.06144	16.0404
skin	concP	Grenache	NS	NS	NS	NS	NS	NS	NS
skin	concB	Syrah	8@62.7	1	19.3255	6.40796	14.6709	57-62.7	0.67655
skin	concB	Syrah	Model	1	19.3255	6.40796	14.6709
skin	concB	Grenache	NS	NS	NS	NS	NS	NS	NS
skin	concK	Syrah	NS	NS	NS	NS	NS	NS	NS
skin	concK	Grenache	8@80.0	1	3.35952e+06	3.56238	6.81221	56-85.1	-298.447
skin	concK	Grenache	9@58.4	1	2.97183e+06	3.16704	6.02607	42-58.4	-274.44
skin	concK	Grenache	13@1.0	1	3.26379e+06	3.46512	6.61809	0-25	316.353
skin	concK	Grenache	17@19.6	1	5.36351e+06	5.54609	10.8758	16-26	-354.773
skin	concK	Grenache	Model	4	1.30865e+07	12.388	26.5359
skin	catEx	Syrah	10@5.0	1	1.43059	3.87143	9.14022	0-18	0.19696
skin	catEx	Syrah	Model	1	0.427146	2.63274	6.31049
skin	catEx	Grenache	14@90.6	1	1.09522	3.17598	6.99753	79-90.6	0.167741
skin	catEx	Grenache	18@69.0	1	1.32703	3.81731	8.47854	62.2-87	-0.179272
skin	catEx	Grenache	Model	2	2.26391	6.31035	14.4644
skin	galEx	Syrah	1@75.0	1	17.1369	3.65677	6.01769	48-76	-0.651829
skin	galEx	Syrah	8@23.0	1	22.2008	4.67686	7.79589	11-48	-0.776272
skin	galEx	Syrah	12@25.0	2	34.2162	6.99895	12.0151	12-29	0.721012
skin	galEx	Syrah	14@13.0	2	53.1803	10.4122	18.6745	5-22	-0.941628
skin	galEx	Syrah	12@25.0:14@13.0	1	13.6926	2.94791	4.80821		-1.2042
skin	galEx	Syrah	Model	5	103.936	18.3404	36.4974
skin	galEx	Grenache	3@15.0	1	20.5874	3.03081	7.22933	0-48.6	0.785187
skin	galEx	Grenache	Model	1	17.8562	2.80513	6.70953
skin	egcEx	Syrah	8@57.0	1	1167.59	7.32724	13.9883	49-62.7	5.4633
skin	egcEx	Syrah	10@6.0	1	634.401	4.14503	7.60045	0-20	-4.21119
skin	egcEx	Syrah	13@11.0	1	521.258	3.43626	6.24493	0-23	3.68606
skin	egcEx	Syrah	Model	3	2477.03	14.2194	29.676
skin	egcEx	Grenache	6@35.0	1	615.682	3.09479	7.37618	20-57	-3.9824
skin	egcEx	Grenache	Model	1	615.682	3.09479	7.37618
skin	epiEx	Syrah	8@59.0	1	719.103	5.2786	10.9309	46-62.7	-4.28435
skin	epiEx	Syrah	10@5.0	1	535.008	3.99153	8.13255	0-19	3.83799
skin	epiEx	Syrah	Model	2	1428.08	9.88426	21.708
skin	epiEx	Grenache	6@38.0	1	571.34	4.19119	8.68483	25.3-57	3.72561
skin	epiEx	Grenache	10@7.0	1	393.966	2.93595	5.9886	0-23	-3.07254
skin	epiEx	Grenache	17@0.0	1	440.019	3.26563	6.68864	0-22	3.22158
skin	epiEx	Grenache	Model	3	1353.48	9.30344	20.5739
skin	catT	Syrah	17@3.0	1	18.6631	5.49336	12.7166	0-11.2	-0.685315
skin	catT	Syrah	Model	1	18.6631	5.49336	12.7166
skin	catT	Grenache	6@42.0	1	7.12445	4.00253	4.85444	29-54	0.402371
skin	catT	Grenache	17@12.0	1	74.228	29.6842	50.5773	3-14.7	-1.31725
skin	catT	Grenache	Model	2	78.3723	30.8411	53.4012
skin	epiT	Syrah	8@62.7	1	0.0521712	3.75617	8.88056	53-62.7	-0.0351519
skin	epiT	Syrah	Model	3	0.0521712	3.75617	8.88056
skin	epiT	Grenache	17@5.0	1	0.093904	7.03447	15.9843	0-14	-0.0480743
skin	epiT	Grenache	Model	1	0.093904	7.03447	15.9843
skin	mDP	Syrah	16@11.0	1	2706.22	2.67892	5.35536	0-36	-7.81541
skin	mDP	Syrah	17@4.0	1	9148.79	8.42133	18.1046	0-11	15.3257
skin	mDP	Syrah	Model	2	11070.2	9.98697	21.9068
skin	mDP	Grenache	17@6.0	1	19898.6	20.2151	39.3775	2-14.7	22.0536
skin	mDP	Grenache	Model	1	19898.6	20.2151	39.3775
skin	F3pr35	Syrah	8@57.0	1	6.63391	6.55133	12.9739	43-62.7	-0.411362
skin	F3pr35	Syrah	10@3.0	1	3.44096	3.53036	6.72947	0-16	0.302224
skin	F3pr35	Syrah	13@9.0	1	2.68773	2.78351	5.25639	0-24	-0.273118
skin	F3pr35	Syrah	Model	3	13.4615	12.3401	26.3266
skin	F3pr35	Grenache	5@7.0	1	3.77091	3.32324	7.37476	0-30	0.364993
skin	F3pr35	Grenache	6@42.0	1	3.4022	3.0101	6.65368	29-54.7	0.27729
skin	F3pr35	Grenache	Model	2	7.16204	6.09483	14.0068	NS	NS
skin	Ftranscis_Ex	Syrah	10@5.0	1	0.000160624	3.76612	8.90299	0-18	0.00208702
skin	Ftranscis_Ex	Syrah	Model	1	0.000160624	3.76612	8.90299
skin	Ftranscis_Ex	Grenache	14@90.6	1	0.000125455	3.1422	6.95367	79-90.6	0.00179528
skin	Ftranscis_Ex	Grenache	18@69.0	1	0.0001458	3.62951	8.08137	62.2-87	-0.00187911
skin	Ftranscis_Ex	Grenache	Model	2	0.00025349	6.11529	14.0503
skin	Ftranscis_T	Syrah	2@40.1	1	42.3954	3.18114	7.574	29-51	0.977526
skin	Ftranscis_T	Syrah	Model	1	42.3954	3.18114	7.574
skin	Ftranscis_T	Grenache	17@16.0	1	72.7141	5.62029	12.9905	4-25	-1.28669
skin	Ftranscis_T	Grenache	Model	1	72.7141	5.62029	12.9905
skin	Ftranscis_all	Syrah	17@5.0	1	0.00183519	3.75491	8.87772	0-38.9	-0.00685997
skin	Ftranscis_all	Syrah	Model	1	0.00183519	3.75491	9.91943
skin	Ftranscis_all	Grenache	6@47.0	1	0.00110215	3.57117	5.33163	30-54	0.00505457
skin	Ftranscis_all	Grenache	17@13.0	1	0.00794	20.6154	38.4096	5-17	-0.0135403
skin	Ftranscis_all	Grenache	Model	2	0.0087497	22.2292	42.3265
seed	concP	Syrah	2@46.0	1	1556	5.164	8.593	29-51	-6.2634
seed	concP	Syrah	4@32.0	2	2082.4	6.772	11.5	24-38	4.4094
seed	concP	Syrah	14@51.0	2	1548.6	5.141	8.552	38-68,5	-5.1236
seed	concP	Syrah	17@29.0	1	932.5	3.172	5.15	11-38,9	5.2152
seed	concP	Syrah	18@5.0	1	1284.5	4.308	7.093	0-21	-5.8835
seed	concP	Syrah	4@32.0:14@51.0	1	1018.5	3.453	5.625	NS	-10.5995
seed	concP	Syrah	Model	6	6567.85	18.3918	36.2702
seed	concP	Grenache	NS	NS	NS	NS	NS	NS	NS
seed	concB	Syrah	1@42.0	1	6.232	3.72	7.449	6-46	0.38409
seed	concB	Syrah	4@55.0	1	9.421	5.5	11.261	46-55,2	-0.51075
seed	concB	Syrah	17@34.0	1	5.331	3.203	6.372	7-38,9	0.4083
seed	concB	Syrah	Model	3	18.7068	10.2776	22.3611
seed	concB	Grenache	NS	NS	NS	NS	NS	NS	NS
seed	concK	Syrah	2@51.0	1	5113521	3.35	5.726	42-51	-350.28
seed	concK	Syrah	8@13.0	1	8847221	5.632	9.906	3-26	-459.556
seed	concK	Syrah	13@0.0	1	4313672	2.844	4.83	0-12	-380.999
seed	concK	Syrah	17@21.0	1	5110263	3.348	5.722	4-36	355.847
seed	concK	Syrah	18@5.0	1	4107280	2.712	4.599	0-20	-331.945
seed	concK	Syrah	Model	5	30181200	16.6563	33.7936
seed	concK	Grenache	17@11.0	1	10033269	5.153	11.234	2-27	-481.769
seed	concK	Grenache	13@0.0	1	5748293	3.032	6.436	0-28	418.79
seed	concK	Grenache	Model	2	15575681	7.74038	17.4399
seed	catEx	Syrah	6@0.0	1	7.309	2.86	4.885	0-10	-0.41813
seed	catEx	Syrah	8@52.5	1	7.989	3.116	5.339	49-60	0.4219
seed	catEx	Syrah	15@38.0	1	8.03	3.131	5.367	11-50,7	0.49161
seed	catEx	Syrah	17@5.0	1	26.445	9.517	17.674	0-12	0.82119
seed	catEx	Syrah	Model	4	48.8956	16.1538	32.6789
seed	catEx	Grenache	7@92.6	1	9.997	3.076	6.681	81,1-100,6	-0.4713
seed	catEx	Grenache	14@75.4	1	12.757	3.885	8.526	68-84	0.53448
seed	catEx	Grenache	Model	2	21.8636	6.44886	14.6123
seed	epiEx	Syrah	12@30.2	1	59.7625	3.34096	7.85794	23-41	-1.1478
seed	epiEx	Syrah	Model	1	59.7625	3.34096	7.85794
seed	epiEx	Grenache	8@39.0	1	49.82	3.062	6.551	23-55	-1.14693
seed	epiEx	Grenache	17@2.0	1	59.79	3.647	7.861	0-12	1.20561
seed	epiEx	Grenache	Model	2	120.781	7.05996	15.881
seed	galEx	Syrah	4@16.0	1	65.99	5.875	11.1	4-26	-1.331
seed	galEx	Syrah	12@28.0	1	45.79	4.165	7.7	22,3-38	1.0221
seed	galEx	Syrah	17@4.0	1	67.85	6.029	11.41	0-15	1.3279
seed	galEx	Syrah	Model	3	168.339	13.5861	28.3086
seed	galEx	Grenache	9@9.0	1	57.97	4.763	9.749	0-22	-1.28642
seed	galEx	Grenache	5@0.0	1	36.35	3.051	6.112	0-22	0.9951
seed	galEx	Grenache	3@39.0	1	34.06	2.865	5.728	11-48,6	0.9252
seed	galEx	Grenache	Model	3	126.216	9.73946	21.2249
seed	catT	Syrah	1@27.0	1	24.92	4.265	5.628	8-33	0.83038
seed	catT	Syrah	1@67.0	2	57.64	9.262	13.015	61-74	-0.77724
seed	catT	Syrah	2@47.0	1	33.32	5.607	7.523	32-51	-0.92648
seed	catT	Syrah	4@47.0	1	26.42	4.507	5.966	34-55,2	0.91215
seed	catT	Syrah	13@18.0	2	33.77	5.678	7.626	2-37	-0.09795
seed	catT	Syrah	17@5.0	1	37.63	6.279	8.497	0-14	-1.01099
seed	catT	Syrah	18@0.0	1	28.63	4.863	6.465	0-10	-0.89838
seed	catT	Syrah	19@42.0	1	27.86	4.739	6.291	10-54	-0.87719
seed	catT	Syrah	1@67.0:13@18.0	1	33.43	5.624	7.549	NS	-1.89213
seed	catT	Syrah	Model	9	216.525	27.4044	48.895
seed	catT	Grenache	14@20.0	1	30.4213	2.90543	6.86966	2-45	-0.9471
seed	catT	Grenache	Model	1	30.4213	2.90543	6.86966
seed	epiT	Syrah	4@47.0	1	21.92	4.202	5.856	33-55,2	0.81171
seed	epiT	Syrah	8@19.0	1	17.2	3.332	4.594	0-62,7	-0.65499
seed	epiT	Syrah	17@6.0	1	129.08	20.155	34.484	1-10	-1.81168
seed	epiT	Syrah	Model	3	172.129	25.1425	45.9834
seed	epiT	Grenache	18@72.8	1	38.8461	4.47282	10.3776	1-81	0.94235
seed	epiT	Grenache	Model	1	38.8461	4.47282	10.3776
seed	galT	Syrah	8@13.0	1	3.557	3.62	7.989	0-26	-0.288657
seed	galT	Syrah	12@25.0	1	2.914	2.99	6.546	13-53,7	0.259006
seed	galT	Syrah	Model	2	6.16722	6.0872	13.8525
seed	galT	Grenache	18@65.0	1	4.765	5.696	10.7	58-74	0.33132
seed	galT	Grenache	17@26.0	1	8.287	9.45	18.61	8-42	-0.45755
seed	galT	Grenache	Model	2	12.7018	13.7124	28.5301
seed	mDP	Syrah	4@23.0	1	6.252	3.81	6.169	11-55,2	-0.42592
seed	mDP	Syrah	8@21.0	1	6.7	4.07	6.612	2-62,7	0.41446
seed	mDP	Syrah	17@5.0	1	27.577	14.64	27.212	0-11	0.84572
seed	mDP	Syrah	Model	3	37.4271	18.8177	36.9317
seed	mDP	Grenache	17@6.0	1	7.16454	2.99321	7.06969	0-27	0.41744
seed	mDP	Grenache	Model	1	7.16454	2.99321	7.06969
seed	Ftranscis_Ex	Syrah	17@1.0	1	0.00278082	4.47075	10.373	0-11	0.0081581
seed	Ftranscis_Ex	Syrah	Model	1	0.00278082	4.47075	10.373
seed	Ftranscis_Ex	Grenache	7@92.6	1	0.001944	3.5	7.253	83-100	-0.0065883
seed	Ftranscis_Ex	Grenache	14@75.4	1	0.001845	3.328	6.882	68-84	0.0064334
seed	Ftranscis_Ex	Grenache	1@3.0	1	0.001517	2.756	5.658	0-26	0.0062446
seed	Ftranscis_Ex	Grenache	Model	3	0.00508808	8.59207	18.9795
seed	Ftranscis_T	Syrah	2@35.0	1	0.2897	3.3	6.244	13-51	-0.085388
seed	Ftranscis_T	Syrah	7@21.0	1	0.3274	3.711	7.056	8-32	-0.0862601
seed	Ftranscis_T	Syrah	18@6.0	1	0.5654	6.211	12.185	0-15	-0.120761
seed	Ftranscis_T	Syrah	Model	3	1.19926	12.2066	25.8446
seed	Ftranscis_T	Grenache	18@11.8	1	0.437824	4.04587	9.43532	5-74	-0.0981339
seed	Ftranscis_T	Grenache	Model	1	0.437824	4.04587	9.43532
seed	Ftranscis_all	Syrah	1@7.0	1	0.004997	2.749	5.254	0-26	0.01187
seed	Ftranscis_all	Syrah	2@51.0	1	0.007898	4.264	8.305	41-51	-0.01374
seed	Ftranscis_all	Syrah	18@52.0	1	0.00564	3.09	5.931	0-68	-0.0123
seed	Ftranscis_all	Syrah	19@45.0	1	0.005947	3.251	6.253	33,1-57	-0.01199
seed	Ftranscis_all	Syrah	Model	4	0.0233675	11.5109	24.5701
seed	Ftranscis_all	Grenache	NS	NS	NS	NS	NS	NS	NS
